# Supplementary material for: Integrin-Linked Kinase Is a Functional Mn2+-Dependent Protein Kinase that Regulates Glycogen Synthase Kinase-3β (GSK-3β) Phosphorylation
Source: PLoS One. 2010 Aug 23;5(8):e12356. doi: 10.1371/journal.pone.0012356 (PMC2932980; doi:10.1371/journal.pone.0012356)
Supplement: Table S1 — (0.03 MB XLS) [file pone.0012356.s004.xls]

## Sheet: Sheet 1
Gel Segment	Proteomic Information
Area between GST & ILK	Mascot Hit	Accession number	Mass [Da]	Pepts in A,B,C	Description
	1	gi|164422265|gb|ABY55233.1|	71730	39	Hsp70 [Mythimna separata]
	3	gi|19773428|dbj|BAB86853.1|	50638	28	beta-tubulin [Bombyx mori]
	6	gi|156763634|gb|ABU94676.1|	50589	16	alpha-tubulin [Xestia c-nigrum]
	4	gi|95102938|gb|ABF51410.1|	55011	15	H+ transporting ATP synthase beta subunit isoform 1 [Bombyx mori]
	8	gi|111380717|gb|ABH09734.1|	73177	10	heat shock cognate 70 protein [Trichoplusia ni]
	16	gi|87248463|gb|ABD36284.1|	59792	10	ATP synthase [Bombyx mori]
	17	gi|1296532|emb|CAA66218.1|	42148	9	Cytoplasmin actin A3a [Helicoverpa armigera]
	21	gi|95102554|gb|ABF51215.1|	47167	8	26S protease regulatory subunit 6B [Bombyx mori]
	14	gi|87248655|gb|ABD36380.1|	46018	7	DnaJ homolog subfamily A member 1 [Bombyx mori]
	12	gi|1167963|gb|AAC46996.1|	45480	6	18-56 protein
	20	gi|527680|gb|AAB05575.1|	26942	6	ribosomal protein S3
	19	gi|95103080|gb|ABF51481.1|	44977	6	26S proteasome regulatory ATPase subunit 10B [Bombyx mori]
	23	gi|87248085|gb|ABD36095.1|	57954	6	chaperonin containing t-complex polypeptide 1 beta subunit [Bombyx mori]
	22	gi|87248081|gb|ABD36093.1|	57066	5	chaperonin subunit 4 delta [Bombyx mori]
	15	gi|9725|emb|CAA37599.1|	18065	5	unnamed protein product [Manduca sexta]
	24	gi|18253041|gb|AAL62465.1|	33993	5	60S acidic ribosomal protein P0 [Spodoptera frugiperda]
	29	gi|87248393|gb|ABD36249.1|	52124	5	proteasome 26S non-ATPase subunit 12 [Bombyx mori]
	30	gi|156968301|gb|ABU98622.1|	40323	5	arginine kinase [Helicoverpa armigera]
	26	gi|83423461|dbj|BAE54254.1|	89781	4	transitional endoplasmic reticulum ATPase TER94 [Bombyx mori]
	7	gi|87248163|gb|ABD36134.1|	73881	4	heat shock protein 70 [Bombyx mori]
	13	gi|61287207|dbj|BAD91107.1|	23382	4	glutathione S-transferase sigma [Bombyx mori]
	31	gi|16566722|gb|AAL26579.1|AF429977_1	30230	4	ribosomal protein S3A [Spodoptera frugiperda]
	33	gi|161088548|gb|ABX57333.1|	24293	4	glyceraldehyde-3-phosphate dehydrogenase [Limenitis reducta]
	35	gi|119866050|gb|ABM05494.1|	59593	4	chaperonin [Bombyx mori]
	37	gi|116253|sp|P25420.1|CH63_HELVI	61811	4	63 kDa chaperonin, mitochondrial precursor (p63)
	18	gi|34559455|gb|AAQ75437.1|	38385	3	cathepsin L-like protease [Helicoverpa armigera]
	36	gi|87248567|gb|ABD36336.1|	33212	3	mitochondrial prohibitin complex protein 2 [Bombyx mori]
	38	gi|164683438|gb|ABY66383.1|	48388	3	eukaryotic initiation factor 4A [Plutella xylostella]
	32	gi|95102646|gb|ABF51261.1|	53112	3	NADH dehydrogenase-ubiquinone Fe-S protein 2 precursor [Bombyx mori]
	40	gi|17298117|dbj|BAB78527.1|	35190	3	ribosome-associated protein P40 [Bombyx mori]
	50	gi|13991907|gb|AAK51552.1|AF368031_1	36480	3	receptor for activated protein kinase C RACK1 [Heliothis virescens]
	34	gi|95102932|gb|ABF51407.1|	29767	2	tyrosine 3-monooxygenase/tryptophan 5-monooxygenase activation protein epsilon polypeptide [Bombyx mori]
	42	gi|8926314|gb|AAF81788.1|AF272343_1	40591	2	acyl-CoA delta-9 desaturase [Helicoverpa zea]
	41	gi|95102714|gb|ABF51298.1|	31621	2	DNA-directed RNA polymerase II polypeptide [Bombyx mori]
	10	gi|29169222|gb|AAO65964.1|	69772	2	heat shock protein 70 [Manduca sexta]
	43	gi|6580808|gb|AAF18300.1|AF118384_1	82978	2	N-ethylmaleimide sensitive fusion protein [Manduca sexta]
	44	gi|87248249|gb|ABD36177.1|	46158	2	ubiquinol-cytochrome c reductase core protein II [Bombyx mori]
	47	gi|154091276|gb|ABS57446.1|	21441	2	elongation factor 1 gamma [Heliconius melpomene]
	48	gi|95103074|gb|ABF51478.1|	37586	2	proteasome 26S non-ATPase subunit 7 [Bombyx mori]
	27	gi|118424553|gb|ABK90824.1|	38747	2	cathepsin L-like cysteine proteinase [Spodoptera exigua]
	51	gi|116272493|gb|ABJ97182.1|	48160	2	eukaryotic initiation factor 5C [Bombyx mori]
	53	gi|146738085|gb|ABQ42597.1|	44248	2	L(B002) [Bombyx mori]
	54	gi|217274|dbj|BAA02601.1|	50626	2	elongation factor 1 alpha [Bombyx mori]
	25	gi|559486|emb|CAA86294.1|	47138	2	DEAD-box ATPase [Manduca sexta]
	56	gi|95102852|gb|ABF51367.1|	32500	2	H+ transporting ATP synthase gamma subunit [Bombyx mori]
	59	gi|161334098|gb|ABX60898.1|	27524	2	hnRNPA/B-like protein [Bombyx mori]
	62	gi|95102894|gb|ABF51388.1|	35790	2	serine/threonine protein phosphatase 6 [Bombyx mori]
	64	gi|10801566|dbj|BAB16696.1|	38871	2	EN10 [Bombyx mori]
	67	gi|28261391|gb|AAO32817.1|	33041	2	ADP/ATP translocase [Bombyx mori]
	65	gi|60592743|dbj|BAD90846.1|	38960	2	Hsp40 [Bombyx mori]
ILK	Mascot Hit	Accession number	Mass [Da]	Pepts in A,B,C	Description
	1	gi|164422265|gb|ABY55233.1|	71730	45	Hsp70 [Mythimna separata]
	10	gi|19773428|dbj|BAB86853.1|	50638	19	beta-tubulin [Bombyx mori]
	3	gi|27260894|gb|AAN86047.1|	73178	18	heat shock cognate 70 protein [Spodoptera frugiperda]
	13	gi|87248081|gb|ABD36093.1|	57066	10	chaperonin subunit 4 delta [Bombyx mori]
	14	gi|87248085|gb|ABD36095.1|	57954	9	chaperonin containing t-complex polypeptide 1 beta subunit [Bombyx mori]
	4	gi|87248163|gb|ABD36134.1|	73881	9	heat shock protein 70 [Bombyx mori]
	15	gi|119866050|gb|ABM05494.1|	59593	9	chaperonin [Bombyx mori]
	11	gi|116253|sp|P25420.1|CH63_HELVI	61811	8	63 kDa chaperonin, mitochondrial precursor (p63)
	6	gi|167077413|gb|ABZ10939.1|	70501	6	heat shock protein 70 [Sesamia nonagrioides]
	17	gi|156763634|gb|ABU94676.1|	50589	5	alpha-tubulin [Xestia c-nigrum]
	16	gi|87248083|gb|ABD36094.1|	58108	5	chaperonin subunit 6a zeta [Bombyx mori]
	21	gi|87248463|gb|ABD36284.1|	59792	5	ATP synthase [Bombyx mori]
	20	gi|83423461|dbj|BAE54254.1|	89781	4	transitional endoplasmic reticulum ATPase TER94 [Bombyx mori]
	22	gi|6580808|gb|AAF18300.1|AF118384_1	82978	4	N-ethylmaleimide sensitive fusion protein [Manduca sexta]
	23	gi|87248157|gb|ABD36131.1|	82546	3	hydroxyacyl-coenzyme A dehydrogenase [Bombyx mori]
	24	gi|95102938|gb|ABF51410.1|	55011	3	H+ transporting ATP synthase beta subunit isoform 1 [Bombyx mori]
	18	gi|61287207|dbj|BAD91107.1|	23382	3	glutathione S-transferase sigma [Bombyx mori]
	7	gi|29169222|gb|AAO65964.1|	69772	3	heat shock protein 70 [Manduca sexta]
	2	gi|113208387|dbj|BAF03556.1|	71834	2	heat shock cognate protein 70 [Mamestra brassicae]
	19	gi|9725|emb|CAA37599.1|	18065	2	unnamed protein product [Manduca sexta]
	28	gi|60592739|dbj|BAD90844.1|	62667	2	Hsc70/Hsp90-organizing protein HOP [Bombyx mori]
	8	gi|145693238|gb|ABP93405.1|	70391	2	heat shock protein 70 [Omphisa fuscidentalis]
Area above ILK	Mascot Hit	Accession number	Mass [Da]	Pepts in A,B,C	Description
	1	gi|83423461|dbj|BAE54254.1|	89781	35	transitional endoplasmic reticulum ATPase TER94 [Bombyx mori]
	2	gi|113208387|dbj|BAF03556.1|	71834	33	heat shock cognate protein 70 [Mamestra brassicae]
	3	gi|12005809|gb|AAG44630.1|AF254880_1	82921	27	90-kDa heat shock protein HSP83 [Spodoptera frugiperda]
	6	gi|154091282|gb|ABS57449.1|	33011	11	ADP/ATP tranlocase [Heliconius melpomene]
	4	gi|4587236|dbj|BAA76676.1|	102361	10	polyubiquitin [Bombyx mori]
	5	gi|111380717|gb|ABH09734.1|	73177	6	heat shock cognate 70 protein [Trichoplusia ni]
	11	gi|157812946|gb|ABV81218.1|	17580	5	putative alpha-spectrin protein [Antheraea paukstadtorum]
	16	gi|110175037|gb|ABG54288.1|	102077	5	eIF3-S8 protein [Bombyx mori]
	12	gi|157812918|gb|ABV81204.1|	22330	4	putative alpha-spectrin protein [Antheraea paukstadtorum]
	20	gi|4191598|gb|AAD09820.1|	110364	4	sarco(endo)plasmic reticulum-type calcium ATPase [Heliothis virescens]
	19	gi|116253|sp|P25420.1|CH63_HELVI	61811	4	63 kDa chaperonin, mitochondrial precursor (p63)
	21	gi|95103088|gb|ABF51485.1|	95750	4	translation elongation factor 2 [Bombyx mori]
	9	gi|167077413|gb|ABZ10939.1|	70501	3	heat shock protein 70 [Sesamia nonagrioides]
	15	gi|157814290|gb|ABV81890.1|	35776	3	putative clathrin heavy chain [Antheraea paukstadtorum]
	25	gi|157813240|gb|ABV81365.1|	19703	3	putative 26S proteasome non-ATPase regulatory subunit 2 [Cydia pomonella]
	27	gi|2073101|dbj|BAA19845.1|	50675	3	unnamed protein product [Bombyx mori]
	36	gi|157814318|gb|ABV81904.1|	13078	3	putative clathrin heavy chain [Antheraea paukstadtorum]
	17	gi|183979303|dbj|BAG30760.1|	123206	2	Karyopherin beta 3 [Papilio xuthus]
	18	gi|118480524|gb|ABK92268.1|	108913	2	kinesin-like protein KHC [Bombyx mori]
	22	gi|87248083|gb|ABD36094.1|	58108	2	chaperonin subunit 6a zeta [Bombyx mori]
	24	gi|119866050|gb|ABM05494.1|	59593	2	chaperonin [Bombyx mori]
	10	gi|29169222|gb|AAO65964.1|	69772	2	heat shock protein 70 [Manduca sexta]
	23	gi|157814100|gb|ABV81795.1|	26859	2	putative DNA-directed RNA polymerase II subunit 2 [Antheraea paukstadtorum]
	28	gi|8100038|dbj|BAA93047.2|	96268	2	nonclathrin coat protein gamma1-COP [Bombyx mori]
	30	gi|95115202|gb|ABF55967.1|	80964	2	eIF3-S9 [Bombyx mori]
